# Supplementary material for: Bis(2,6-dimethyl­pyridine-κN)gold(I) tetra­chloridoaurate(III)
Source: Acta Crystallogr Sect E Struct Rep Online. 2008 Sep 6;64(Pt 10):m1237. doi: 10.1107/S1600536808027876 (PMC2959233; doi:10.1107/S1600536808027876)
Supplement: Supplementary file 1 [file e-64-m1237-sup1.cif]

##############################################################################
###                                                                        ###
###        Electronic paper (Acta Crystallographica Section E)             ###
###                                                                        ###
##############################################################################
#                                                                            #
# This CIF contains the data in a paper accepted for publication in Acta     #
# Crystallographica Section E. It conforms to the requirements of Notes      #
# for Authors for Section E, and has been peer reviewed under the auspices   #
# of the IUCr Commission on Journals.                                        #
#                                                                            #
# Full details of the Crystallographic Information File format               #
# are given in the paper "The Crystallographic Information File (CIF):       #
# a New Standard Archive File for Crystallography" by S. R. Hall, F. H.      #
# Allen and I. D. Brown [Acta Cryst. (1991), A47, 655-685].                  #
#                                                                            #
# The current version of the core CIF dictionary is obtainable from          #
# ftp://ftp.iucr.org/pub/cif_core.dic. The current version number is 2.4.    #
#                                                                            #
# Software is freely available for graphical display of the structure(s) in  #
# this CIF.  For information consult the CIF home page http://www.iucr.org/  #
# cif/home.html                                                              #
#                                                                            #
# This file may be used for bona fide research purposes within the           #
# scientific community so long as proper attribution is given to the journal # 
# article from which it was obtained.                                        #
#                                                                            #
##############################################################################
                                             
data_global
_audit_creation_method     'WinGX routine CIF_UPDATE'
_audit_conform_dict_name     cif_core.dic
_audit_conform_dict_version     2.3
_journal_date_recd_electronic     2008-08-15
_journal_date_accepted     2008-08-31
_journal_name_full     'Acta Crystallographica, Section E'
_journal_year     2008
_journal_volume     64
_journal_issue     10
_journal_page_first     m1237
_journal_page_last     m1237
_journal_paper_category     QM
_journal_coeditor_code     HY2150
_publ_contact_author_name     'Amani, Vahid'
_publ_contact_author_address
;
Islamic Azad University
Shahr-e-Rey Branch
Tehran
Iran
;
_publ_contact_author_email     'v_amani2002@yahoo.com'
_publ_contact_author_fax     '0098 021 55277888'
_publ_contact_author_phone     '0098 021 55277850'
_publ_section_title
;
Bis(2,6-dimethylpyridine-\k<i>N</i>)gold(I) tetrachloridoaurate(III)
;
loop_
    _publ_author_name
    _publ_author_address
    'Ahmadi, Roya'
;
Islamic Azad University
Shahr-e-Rey Branch
Tehran
Iran
;
    'Dehghan, Leila'
;
Islamic Azad University
Shahr-e-Rey Branch
Tehran
Iran
;
    'Amani, Vahid'
;
Islamic Azad University
Shahr-e-Rey Branch
Tehran
Iran
;
    'Khavasi, Hamid Reza'
;
Department of Chemistry
Shahid Beheshti University
Tehran 1983963113
Iran
;
data_I
_audit_creation_method     'WinGX routine CIF_UPDATE'
_chemical_name_systematic
;
Bis(2,6-dimethylpyridine-\k<i>N</i>)gold(I) tetrachloridoaurate(III)
;
_chemical_formula_moiety     'C14 H18 Au N2 + , Au Cl4 -'
_chemical_formula_sum     'C14 H18 Au2 Cl4 N2'
_chemical_formula_iupac     '[Au (C7 H9 N)2] [Au Cl4]'
_chemical_formula_weight     750.04
_symmetry_cell_setting     monoclinic
_symmetry_space_group_name_H-M     'C 2/m'
_symmetry_space_group_name_Hall     '-C 2y'
loop_
    _symmetry_equiv_pos_as_xyz
    x,y,z
    -x,y,-z
    -x,-y,-z
    x,-y,z
    1/2+x,1/2+y,z
    1/2-x,1/2+y,-z
    1/2-x,1/2-y,-z
    1/2+x,1/2-y,z
_cell_length_a     17.773(3)
_cell_length_b     6.8395(8)
_cell_length_c     8.3728(14)
_cell_angle_alpha     90
_cell_angle_beta     110.929(12)
_cell_angle_gamma     90
_cell_volume     950.6(3)
_cell_formula_units_Z     2
_cell_measurement_reflns_used     971
_cell_measurement_theta_min     2.6
_cell_measurement_theta_max     29.21
_cell_measurement_temperature     298(2)
_exptl_crystal_description     block
_exptl_crystal_colour     yellow
_exptl_crystal_size_max     0.20
_exptl_crystal_size_mid     0.12
_exptl_crystal_size_min     0.08
_exptl_crystal_density_diffrn     2.62
_exptl_crystal_density_method     'not measured'
_exptl_crystal_F_000     684
_exptl_absorpt_coefficient_mu     15.974
_exptl_absorpt_correction_type     multi-scan
_exptl_absorpt_process_details     '(SADABS; Sheldrick, 1996)'
_exptl_absorpt_correction_T_min     0.112
_exptl_absorpt_correction_T_max     0.275
_diffrn_radiation_type     MoK\a
_diffrn_radiation_wavelength     0.71073
_diffrn_measurement_device_type     'Bruker SMART APEX CCD area-detector'
_diffrn_measurement_method     '\f and \w scans'
_diffrn_reflns_number     5473
_diffrn_reflns_av_R_equivalents     0.0918
_diffrn_reflns_theta_min     2.6
_diffrn_reflns_theta_max     29.21
_diffrn_reflns_theta_full     29.21
_diffrn_measured_fraction_theta_max     0.993
_diffrn_measured_fraction_theta_full     0.993
_diffrn_reflns_limit_h_min     -23
_diffrn_reflns_limit_h_max     24
_diffrn_reflns_limit_k_min     -9
_diffrn_reflns_limit_k_max     8
_diffrn_reflns_limit_l_min     -11
_diffrn_reflns_limit_l_max     11
_diffrn_standards_number     0
_reflns_number_total     1384
_reflns_number_gt     1123
_reflns_threshold_expression     I>2\s(I)
_refine_ls_structure_factor_coef     Fsqd
_refine_ls_matrix_type     full
_refine_ls_R_factor_gt     0.0438
_refine_ls_wR_factor_ref     0.1154
_refine_ls_goodness_of_fit_ref     1.202
_refine_ls_restrained_S_all     1.202
_refine_ls_number_reflns     1384
_refine_ls_number_parameters     69
_refine_ls_number_restraints     0
_refine_ls_hydrogen_treatment     constr
_refine_ls_weighting_scheme     calc
_refine_ls_weighting_details
         'calc w=1/[\s^2^(Fo^2^)+(0.0468P)^2^+5.4887P] where P=(Fo^2^+2Fc^2^)/3'
_refine_ls_shift/su_max     0.004
_refine_diff_density_max     1.759
_refine_diff_density_min     -2.1
_refine_ls_extinction_method     none
loop_
    _atom_type_symbol
    _atom_type_description
    _atom_type_scat_dispersion_real
    _atom_type_scat_dispersion_imag
    _atom_type_scat_source
    C C 0.0033 0.0016 'International Tables Vol C Tables 4.2.6.8 and 6.1.1.4'
    H H 0 0 'International Tables Vol C Tables 4.2.6.8 and 6.1.1.4'
    N N 0.0061 0.0033 'International Tables Vol C Tables 4.2.6.8 and 6.1.1.4'
    O O 0.0106 0.006 'International Tables Vol C Tables 4.2.6.8 and 6.1.1.4'
    Au Au -2.0133 8.8022 'International Tables Vol C Tables 4.2.6.8 and 6.1.1.4'
    Cl Cl 0.1484 0.1585 'International Tables Vol C Tables 4.2.6.8 and 6.1.1.4'
_computing_data_collection     'SMART (Bruker, 2007)'
_computing_cell_refinement     'SAINT (Bruker, 2007)'
_computing_data_reduction     'SAINT (Bruker, 2007)'
_computing_structure_solution     'SHELXTL (Sheldrick, 2008)'
_computing_structure_refinement     'SHELXTL (Sheldrick, 2008)'
_computing_molecular_graphics     'SHELXTL (Sheldrick, 2008)'
_computing_publication_material     'WinGX (Farrugia, 1999)'
loop_
    _atom_site_type_symbol
    _atom_site_label
    _atom_site_fract_x
    _atom_site_fract_y
    _atom_site_fract_z
    _atom_site_U_iso_or_equiv
    _atom_site_adp_type
    _atom_site_calc_flag
    _atom_site_refinement_flags
    _atom_site_occupancy
    _atom_site_disorder_assembly
    _atom_site_disorder_group
    Au Au1 0 0.5 0.5 0.04157(18) Uani d S 1 . .
    Au Au2 0 0 0.5 0.0484(2) Uani d S 1 . .
    Cl Cl1 0.13598(17) 0 0.6416(5) 0.0656(9) Uani d S 1 . .
    Cl Cl2 0.0196(2) 0 0.2445(5) 0.0726(10) Uani d S 1 . .
    N N1 0.1180(5) 0.5 0.6531(12) 0.044(2) Uani d S 1 . .
    C C1 0.0754(8) 0.5 0.8993(16) 0.068(4) Uani d S 1 . .
    H H1A 0.0803 0.6146 0.9684 0.081 Uiso calc R 1 . .
    H H1B 0.0238 0.5 0.8084 0.081 Uiso calc SR 1 . .
    C C2 0.1398(7) 0.5 0.8262(15) 0.054(3) Uani d S 1 . .
    C C3 0.2206(8) 0.5 0.9317(17) 0.071(4) Uani d S 1 . .
    H H3 0.2353 0.5 1.05 0.085 Uiso calc SR 1 . .
    C C4 0.2774(8) 0.5 0.859(2) 0.079(5) Uani d S 1 . .
    H H4 0.3315 0.5 0.9288 0.095 Uiso calc SR 1 . .
    C C5 0.2568(8) 0.5 0.684(2) 0.065(3) Uani d S 1 . .
    H H5 0.2965 0.5 0.6361 0.078 Uiso calc SR 1 . .
    C C6 0.1763(6) 0.5 0.5816(15) 0.047(2) Uani d S 1 . .
    C C7 0.1497(8) 0.5 0.3949(19) 0.069(4) Uani d S 1 . .
    H H7A 0.1702 0.386 0.3574 0.083 Uiso calc R 1 . .
    H H7B 0.0919 0.5 0.3473 0.083 Uiso calc SR 1 . .
loop_
    _atom_site_aniso_label
    _atom_site_aniso_U_11
    _atom_site_aniso_U_22
    _atom_site_aniso_U_33
    _atom_site_aniso_U_12
    _atom_site_aniso_U_13
    _atom_site_aniso_U_23
    Au1 0.0319(3) 0.0531(4) 0.0374(3) 0 0.00961(19) 0
    Au2 0.0327(3) 0.0502(4) 0.0538(3) 0 0.0053(2) 0
    Cl1 0.0327(12) 0.071(2) 0.077(2) 0 -0.0006(12) 0
    Cl2 0.0641(19) 0.090(3) 0.0611(18) 0 0.0195(15) 0
    N1 0.024(3) 0.050(5) 0.050(5) 0 0.002(3) 0
    C1 0.060(7) 0.097(12) 0.045(6) 0 0.017(5) 0
    C2 0.038(5) 0.065(8) 0.042(5) 0 -0.006(4) 0
    C3 0.047(6) 0.098(12) 0.047(6) 0 -0.008(5) 0
    C4 0.036(6) 0.098(13) 0.086(10) 0 0.002(6) 0
    C5 0.045(6) 0.075(10) 0.078(9) 0 0.026(6) 0
    C6 0.040(5) 0.050(6) 0.053(6) 0 0.020(4) 0
    C7 0.057(7) 0.088(11) 0.074(9) 0 0.037(7) 0
_geom_special_details
;
All e.s.d.'s (except the e.s.d. in the dihedral angle between two l.s. planes)
are estimated using the full covariance matrix. The cell e.s.d.'s are taken
into account individually in the estimation of e.s.d.'s in distances, angles
and torsion angles; correlations between e.s.d.'s in cell parameters are only
used when they are defined by crystal symmetry. An approximate (isotropic)
treatment of cell e.s.d.'s is used for estimating e.s.d.'s involving l.s.
planes.
;
loop_
    _geom_bond_atom_site_label_1
    _geom_bond_atom_site_label_2
    _geom_bond_site_symmetry_2
    _geom_bond_distance
    _geom_bond_publ_flag
    Au1 N1 . 2.030(8) yes
    Au1 N1 2_556 2.030(8) ?
    Au2 Cl1 2_556 2.280(3) ?
    Au2 Cl1 . 2.280(3) yes
    Au2 Cl2 . 2.286(4) yes
    Au2 Cl2 2_556 2.286(4) ?
    N1 C2 . 1.360(15) ?
    N1 C6 . 1.370(14) ?
    C1 C2 . 1.479(18) ?
    C1 H1A . 0.96 ?
    C1 H1B . 0.96 ?
    C2 C3 . 1.392(15) ?
    C3 C4 . 1.35(2) ?
    C3 H3 . 0.93 ?
    C4 C5 . 1.38(2) ?
    C4 H4 . 0.93 ?
    C5 C6 . 1.381(17) ?
    C5 H5 . 0.93 ?
    C6 C7 . 1.463(18) ?
    C7 H7A . 0.96 ?
    C7 H7B . 0.96 ?
loop_
    _geom_angle_atom_site_label_1
    _geom_angle_atom_site_label_2
    _geom_angle_atom_site_label_3
    _geom_angle_site_symmetry_1
    _geom_angle_site_symmetry_3
    _geom_angle
    _geom_angle_publ_flag
    N1 Au1 N1 . 2_556 180.0(3) ?
    Cl1 Au2 Cl1 2_556 . 180.00(8) ?
    Cl1 Au2 Cl2 2_556 . 90.05(14) yes
    Cl1 Au2 Cl2 . . 89.95(14) yes
    Cl1 Au2 Cl2 2_556 2_556 89.95(14) ?
    Cl1 Au2 Cl2 . 2_556 90.05(14) ?
    Cl2 Au2 Cl2 . 2_556 180.00(17) ?
    C2 N1 C6 . . 119.6(9) ?
    C2 N1 Au1 . . 120.7(8) ?
    C6 N1 Au1 . . 119.7(7) ?
    C2 C1 H1A . . 109.5 ?
    C2 C1 H1B . . 109.5 ?
    H1A C1 H1B . . 109.5 ?
    N1 C2 C3 . . 120.9(12) ?
    N1 C2 C1 . . 118.2(10) ?
    C3 C2 C1 . . 120.9(11) ?
    C4 C3 C2 . . 118.8(12) ?
    C4 C3 H3 . . 120.6 ?
    C2 C3 H3 . . 120.6 ?
    C3 C4 C5 . . 121.4(12) ?
    C3 C4 H4 . . 119.3 ?
    C5 C4 H4 . . 119.3 ?
    C4 C5 C6 . . 119.0(12) ?
    C4 C5 H5 . . 120.5 ?
    C6 C5 H5 . . 120.5 ?
    N1 C6 C5 . . 120.3(11) ?
    N1 C6 C7 . . 117.4(10) ?
    C5 C6 C7 . . 122.3(11) ?
    C6 C7 H7A . . 109.5 ?
    C6 C7 H7B . . 109.5 ?
    H7A C7 H7B . . 109.5 ?
loop_
    _geom_torsion_atom_site_label_1
    _geom_torsion_atom_site_label_2
    _geom_torsion_atom_site_label_3
    _geom_torsion_atom_site_label_4
    _geom_torsion_site_symmetry_1
    _geom_torsion_site_symmetry_2
    _geom_torsion_site_symmetry_3
    _geom_torsion_site_symmetry_4
    _geom_torsion
    _geom_torsion_publ_flag
    C6 N1 C2 C3 . . . . 0.000(4) ?
    Au1 N1 C2 C3 . . . . 180.000(4) ?
    C6 N1 C2 C1 . . . . 180.000(4) ?
    Au1 N1 C2 C1 . . . . 0.000(3) ?
    N1 C2 C3 C4 . . . . 0.000(6) ?
    C1 C2 C3 C4 . . . . 180.000(5) ?
    C2 C3 C4 C5 . . . . 0.000(6) ?
    C3 C4 C5 C6 . . . . 0.000(5) ?
    C2 N1 C6 C5 . . . . 0.000(4) ?
    Au1 N1 C6 C5 . . . . 180.000(3) ?
    C2 N1 C6 C7 . . . . 180.000(3) ?
    Au1 N1 C6 C7 . . . . 0.000(3) ?
    C4 C5 C6 N1 . . . . 0.000(4) ?
    C4 C5 C6 C7 . . . . 180.000(4) ?
loop_
    _geom_hbond_atom_site_label_D
    _geom_hbond_atom_site_label_H
    _geom_hbond_atom_site_label_A
    _geom_hbond_site_symmetry_A
    _geom_hbond_distance_DH
    _geom_hbond_distance_HA
    _geom_hbond_distance_DA
    _geom_hbond_angle_DHA
    _geom_hbond_publ_flag
    C3 H3 Cl1 6_557 0.93 2.77 3.572(14) 145 yes
