# Supplementary material for: Bis(2,6-dimethyl­pyridine-κN)gold(I) tetra­chloridoaurate(III)
Source: Acta Crystallogr Sect E Struct Rep Online. 2008 Sep 6;64(Pt 10):m1237. doi: 10.1107/S1600536808027876 (PMC2959233; doi:10.1107/S1600536808027876)
Supplement: Supplementary file 2 [file e-64-m1237-Isup2.hkl]

#
# h,k,l, Fc-squared, Fo-squared, sigma(Fo-squared) and status flag
#
data_I
_shelx_title ' HAUCL4+2,6-DIMETHYLPYRIDINE-2'
_shelx_refln_list_code          4
_shelx_F_calc_maximum      345.11
_exptl_crystal_F_000      1888.00
_reflns_d_resolution_high  0.7281
 
loop_
 _symmetry_equiv_pos_as_xyz
 'x, y, z'
 '-x, y, -z'
 'x+1/2, y+1/2, z'
 '-x+1/2, y+1/2, -z'
 '-x, -y, -z'
 'x, -y, z'
 '-x+1/2, -y+1/2, -z'
 'x+1/2, -y+1/2, z'
 
_cell_length_a    17.7727
_cell_length_b     6.8395
_cell_length_c     8.3728
_cell_angle_alpha  90.000
_cell_angle_beta  110.929
_cell_angle_gamma  90.000
 
_shelx_F_squared_multiplier     1.000
 
loop_
 _refln_index_h
 _refln_index_k
 _refln_index_l
 _refln_F_squared_calc
 _refln_F_squared_meas
 _refln_F_squared_sigma
 _refln_observed_status
   4   0   0    61698.54    50881.70    226.74 o
   6   0   0    81645.17    71353.90    223.00 o
   8   0   0    78868.20    74784.06    198.90 o
  10   0   0    26534.80    25819.43    105.96 o
  12   0   0    19639.73    19361.09     94.74 o
  14   0   0    21653.92    21190.14     86.66 o
  16   0   0    11506.40    11684.03     74.23 o
  18   0   0     4818.04     5105.37     58.67 o
  20   0   0     2924.09     2915.32     41.61 o
  22   0   0     3222.10     3155.98     43.70 o
   1   1   0      241.24      435.40    101.42 o
   3   1   0     4177.94     3733.53    593.51 o
   5   1   0     1869.57     1599.09    277.98 o
   7   1   0     1661.52     1221.18    208.70 o
   9   1   0      635.31      610.30     41.75 o
  11   1   0      561.83      558.50     39.56 o
  13   1   0        7.41       49.52     23.29 o
  15   1   0       65.92       94.87     31.30 o
  17   1   0      109.21      113.92     25.05 o
  19   1   0      166.45      221.39     22.67 o
  21   1   0       27.55      108.68     30.57 o
   2   2   0    57564.38    46483.30  13024.08 o
   4   2   0    46622.55    39695.86   7887.02 o
   6   2   0    59234.81    53571.42  14894.36 o
   8   2   0    59035.00    53766.70   1809.03 o
  10   2   0    20797.13    18884.98   1305.23 o
  12   2   0    15070.23    14424.62   1062.74 o
  14   2   0    16881.61    16927.50    136.71 o
  16   2   0     9297.44     9537.08    239.63 o
  18   2   0     3938.56     4030.32     41.37 o
  20   2   0     2418.52     2460.63     43.93 o
  22   2   0     2600.75     2813.79     66.53 o
   1   3   0      541.40      471.57     54.85 o
   3   3   0      812.70     1128.63    113.48 o
   5   3   0      530.44      434.70     21.73 o
   7   3   0      661.12      635.68     35.84 o
   9   3   0      219.30      284.63     19.23 o
  11   3   0      227.33      238.37     23.67 o
  13   3   0       15.17       33.61     25.08 o
  15   3   0       44.09      -26.09     32.41 o
  17   3   0       62.01       85.04     23.25 o
  19   3   0       88.11      167.69     43.98 o
  21   3   0       19.45       11.64     47.07 o
   0   4   0    68150.26    54778.67    141.88 o
   2   4   0    25633.99    22541.10   2467.99 o
   4   4   0    20600.05    19066.12   1575.97 o
   6   4   0    25715.10    25083.72   2289.19 o
   8   4   0    25870.44    24303.96    846.25 o
  10   4   0    10296.19    10173.98    285.16 o
  12   4   0     7483.10     7379.33    316.73 o
  14   4   0     8232.92     7828.31    303.79 o
  16   4   0     4939.73     4677.55    213.08 o
  18   4   0     2172.80     2131.80     26.82 o
  20   4   0     1357.80     1379.24     56.99 o
   1   5   0      168.61      196.98     20.34 o
   3   5   0      159.94      194.90     24.15 o
   5   5   0       99.95      122.12     17.26 o
   7   5   0      189.55      221.49     26.74 o
   9   5   0       67.99      124.12     17.89 o
  11   5   0       62.97       83.19     15.37 o
  13   5   0       12.36        7.49     21.00 o
  15   5   0       22.12       24.32     22.75 o
  17   5   0       20.51       64.90     24.14 o
  19   5   0       23.09       79.94     25.62 o
   0   6   0    16378.39    15706.94   2877.61 o
   2   6   0     7620.17     8052.08    536.75 o
   4   6   0     5953.05     5519.37    433.59 o
   6   6   0     7638.13     7625.50    424.95 o
   8   6   0     7462.05     7226.73    226.44 o
  10   6   0     3434.06     3412.22     55.65 o
  12   6   0     2590.10     2655.55    100.28 o
  14   6   0     2644.63     2704.89     43.27 o
  16   6   0     1761.13     1649.63     24.37 o
   1   7   0       25.96       72.04     26.05 o
   3   7   0       38.67       46.60     16.52 o
   5   7   0       17.63       -0.35     20.65 o
   7   7   0       38.10       54.62     28.68 o
   9   7   0       17.14       55.59     19.42 o
  11   7   0        9.77       35.32     30.52 o
  13   7   0        6.50       60.49     20.10 o
  15   7   0        7.72       44.80     27.63 o
   0   8   0     3041.73     3296.21     88.60 o
   2   8   0     1609.78     1796.24     43.41 o
   4   8   0     1256.06     1327.00    104.43 o
   6   8   0     1621.00     1723.53     85.14 o
   8   8   0     1538.00     1543.96     55.43 o
  10   8   0      811.31      769.12     44.54 o
   1   9   0        3.21        5.57     32.08 o
   3   9   0        8.30      -21.58     21.58 o
   5   9   0        3.18       -9.38     22.56 o
 -22   0   1     2640.92     2621.53     41.31 o
 -20   0   1     3570.83     3736.23     53.58 o
 -18   0   1     6442.44     6421.22     61.96 o
 -16   0   1    15235.89    15088.76     83.06 o
 -14   0   1     9037.63     9517.93     72.44 o
 -12   0   1    16173.97    15597.02     87.85 o
 -10   0   1    27589.38    24031.23    107.46 o
  -8   0   1    55792.63    49346.43    152.81 o
  -6   0   1    45985.73    41010.05    725.87 o
  -4   0   1    38887.38    37819.64    677.82 o
  -2   0   1   119100.38   113089.72   9404.94 o
   0   0   1   107313.70   146138.48   3445.43 o
   2   0   1    44787.36    58817.32   4540.08 o
   4   0   1    47133.02    53974.09    273.10 o
  10   0   1    25128.24    25932.33    508.53 o
  12   0   1    25851.99    25251.75     95.64 o
  14   0   1    20152.15    20756.12     91.45 o
  16   0   1    10199.51    10368.33     62.11 o
  18   0   1     4477.79     4405.98     58.52 o
  20   0   1     4751.17     4781.49     60.17 o
 -23   1   1       26.10       61.92     91.15 o
 -21   1   1        0.85       -6.98     54.85 o
 -19   1   1      514.88      544.23     26.55 o
 -17   1   1       83.14       70.00     88.83 o
 -15   1   1       87.60      135.08     31.32 o
 -13   1   1      532.67      576.38     36.38 o
 -11   1   1     2253.76     1948.47     53.75 o
  -9   1   1        1.80       35.63     20.78 o
  -7   1   1      377.74      379.31     58.92 o
  -5   1   1    10544.27     9721.31    496.04 o
  -3   1   1      179.36      204.93     27.77 o
  -1   1   1      533.08      600.46     44.56 o
   1   1   1     3469.87     3189.13    126.39 o
   3   1   1       81.11      143.06     32.28 o
   5   1   1     2213.27     2166.09     88.71 o
   7   1   1      166.13      221.39     28.13 o
   9   1   1      183.04      225.13     24.10 o
  11   1   1        0.18       -7.39     28.23 o
  13   1   1     1177.62     1052.75    201.20 o
  15   1   1      314.97      378.06     81.46 o
  17   1   1      108.38      143.41     50.21 o
  19   1   1       20.84       56.77     24.22 o
  21   1   1       91.06       53.51     75.21 o
 -22   2   1     2151.87     2234.06    121.38 o
 -20   2   1     2903.37     3194.69    141.21 o
 -18   2   1     5239.99     5515.98    198.39 o
 -16   2   1    12006.31    11986.39     46.66 o
 -14   2   1     7595.98     7451.27     66.27 o
 -12   2   1    13078.39    12010.67    186.46 o
 -10   2   1    21892.34    20768.56    114.35 o
  -8   2   1    42272.35    42904.58   1156.37 o
  -6   2   1    32109.40    30393.40   5322.28 o
  -4   2   1    28749.79    30881.21   3264.36 o
  -2   2   1    85070.18    62999.61    216.27 o
   0   2   1    76319.38    58866.29    229.74 o
   2   2   1    35197.73    30697.07   1152.38 o
   4   2   1    38175.15    34126.48   1222.84 o
   6   2   1    80991.22    70944.56   1314.51 o
   8   2   1    39290.92    35871.18   1565.77 o
  10   2   1    19900.04    18772.25   3615.57 o
  12   2   1    20139.99    19720.54   3721.93 o
  14   2   1    15892.78    17363.73    568.95 o
  16   2   1     8161.62     8516.96    562.63 o
  18   2   1     3636.17     3779.75     54.07 o
  20   2   1     3778.66     3886.36     36.45 o
 -21   3   1        0.16       16.18     65.63 o
 -19   3   1      276.38      318.84     25.93 o
 -17   3   1       39.76       45.95     26.72 o
 -15   3   1       64.57       54.46     22.09 o
 -13   3   1      303.30      285.97     17.80 o
 -11   3   1     1047.68     1014.81     18.05 o
  -9   3   1        0.74       24.22     16.62 o
  -7   3   1       68.71      101.50     18.52 o
  -5   3   1     2357.75     2736.85    476.41 o
  -3   3   1        5.31       16.35     16.45 o
  -1   3   1      196.90      170.54     27.15 o
   1   3   1      820.34      850.20     99.98 o
   3   3   1       93.34       88.16     16.26 o
   5   3   1      884.59      567.00     53.96 o
   7   3   1      273.47      104.79     34.17 o
   9   3   1       69.43       75.19     25.76 o
  11   3   1        0.71        1.72     20.60 o
  13   3   1      660.89      626.39     33.12 o
  15   3   1      158.92      165.81     26.46 o
  17   3   1       62.15      113.66     29.51 o
  19   3   1       14.13       16.51     21.19 o
 -20   4   1     1573.64     1545.07     44.63 o
 -18   4   1     2875.61     2837.09     41.56 o
 -16   4   1     6071.06     5905.19    133.73 o
 -14   4   1     4263.00     4071.59    112.66 o
 -12   4   1     6886.04     6956.14    198.70 o
 -10   4   1    11160.19    11293.72    632.34 o
  -8   4   1    19404.76    20371.84    945.14 o
  -6   4   1    14582.06    13722.45   1131.48 o
  -4   4   1    14087.34    14567.53   1643.29 o
  -2   4   1    34277.20    27256.36   9709.41 o
   0   4   1    31955.19    21272.38   7676.49 o
   2   4   1    16781.90    12773.44   2559.09 o
   4   4   1    18845.13    16958.84   1938.52 o
   6   4   1    31952.28    31008.82   2757.05 o
   8   4   1    17547.62    16594.01   1920.06 o
  10   4   1     9802.10     9364.12    340.34 o
  12   4   1     9796.93     9670.76    309.85 o
  14   4   1     7885.62     7700.29    341.18 o
  16   4   1     4227.80     4358.92    172.30 o
  18   4   1     1980.48     2018.64     57.17 o
 -19   5   1       81.30       94.78     23.54 o
 -17   5   1       11.98       30.73     21.84 o
 -15   5   1       37.89       75.10     32.42 o
 -13   5   1       73.52       73.50     17.61 o
 -11   5   1      270.28      311.63     20.92 o
  -9   5   1        1.46       17.93     24.90 o
  -7   5   1        2.05       -7.65     34.60 o
  -5   5   1      424.38      490.36     67.25 o
  -3   5   1        1.14        9.80     20.08 o
  -1   5   1        6.93       44.66     27.91 o
   1   5   1      138.77      138.18     36.47 o
   3   5   1       12.82        8.36     23.81 o
   5   5   1      190.75      166.01     17.25 o
   7   5   1      107.62      104.06     16.66 o
   9   5   1       20.53       43.73     18.06 o
  11   5   1        0.59       -0.37     21.24 o
  13   5   1      225.89      199.82     21.88 o
  15   5   1       47.17       51.28     24.31 o
  17   5   1       21.04       43.74     46.46 o
 -18   6   1     1084.20     1056.50     24.60 o
 -16   6   1     2053.51     1988.33     41.76 o
 -14   6   1     1581.02     1645.84     22.82 o
 -12   6   1     2460.77     2478.75     37.00 o
 -10   6   1     3854.01     4011.52    270.49 o
  -8   6   1     5987.32     6267.22    427.65 o
  -6   6   1     4870.39     5090.74    403.01 o
  -4   6   1     4816.54     5204.43    416.71 o
  -2   6   1     9443.86     9440.76    963.83 o
   0   6   1     9307.08     9374.00    751.22 o
   2   6   1     5176.41     5033.78    334.37 o
   4   6   1     5944.92     5556.35    134.43 o
   6   6   1     9128.25     8584.30    319.00 o
   8   6   1     5358.01     5784.43    213.81 o
  10   6   1     3181.58     3169.42    118.81 o
  12   6   1     3144.60     3270.41     68.31 o
  14   6   1     2557.44     2446.85    110.70 o
  16   6   1     1466.47     1435.31     31.48 o
 -15   7   1       15.59       21.71     18.80 o
 -13   7   1        6.46       11.80     23.14 o
 -11   7   1       40.47       63.34     21.67 o
  -9   7   1        3.16        1.05     28.26 o
  -7   7   1        1.04       -1.36     17.53 o
  -5   7   1       52.76      134.55     45.41 o
  -3   7   1        2.67       16.69     18.85 o
  -1   7   1        0.53       31.03     18.66 o
   1   7   1       27.33       36.44     33.55 o
   3   7   1        0.07        4.12     18.38 o
   5   7   1       28.40       13.03     20.72 o
   7   7   1       22.35       37.86     18.54 o
   9   7   1        5.98       55.38     21.06 o
  11   7   1        0.08      -23.03     24.96 o
  13   7   1       50.65       -5.70     22.21 o
 -12   8   1      620.49      606.86     18.66 o
 -10   8   1      935.35     1024.75     23.12 o
  -8   8   1     1316.13     1446.42     48.91 o
  -6   8   1     1140.71     1237.96     26.08 o
  -4   8   1     1139.85     1146.45     59.64 o
  -2   8   1     1961.99     2180.30     44.13 o
   0   8   1     1986.38     2010.28     72.18 o
   2   8   1     1143.77     1303.56     66.50 o
   4   8   1     1329.44     1429.24     73.96 o
   6   8   1     1860.15     1908.27     69.63 o
   8   8   1     1148.68     1102.86     23.59 o
  10   8   1      732.25      794.20     29.06 o
  -5   9   1        1.72      -29.14     29.78 o
  -3   9   1        1.73       34.54     18.27 o
  -1   9   1        0.31       19.10     17.64 o
   1   9   1        5.45       44.55     19.23 o
   3   9   1        1.21       32.07     17.45 o
   5   9   1        3.36       49.46     23.10 o
 -22   0   2     2728.16     2766.25     52.38 o
 -20   0   2     4560.09     4611.77     58.22 o
 -18   0   2    11260.21    11437.83     75.88 o
 -16   0   2    11841.23    12049.51     76.63 o
 -14   0   2    13567.83    12032.75     67.20 o
 -12   0   2    28071.37    25586.10    101.47 o
 -10   0   2    47553.25    42952.13    800.18 o
  -8   0   2    31379.12    32033.21    674.05 o
  -6   0   2    29352.96    32447.97    267.44 o
  -4   0   2    42724.85    47026.71   4798.40 o
  -2   0   2    62595.69    83314.46   8602.58 o
   0   0   2    44356.38    56663.49    865.29 o
   2   0   2    34141.59    40036.85   4551.16 o
   4   0   2    51276.56    61866.69   3131.21 o
   6   0   2    46037.31    50613.31    587.58 o
   8   0   2    18410.28    19082.94    495.39 o
  10   0   2    16922.99    18383.54    330.39 o
  12   0   2    17768.26    18453.74    103.05 o
  14   0   2    14095.76    13922.33    133.93 o
  16   0   2     6310.96     6368.39     62.41 o
  18   0   2     4526.70     4818.61     56.27 o
  20   0   2     3412.44     3426.88     44.15 o
 -23   1   2       52.89       51.89     31.11 o
 -21   1   2       75.51      153.25     25.17 o
 -19   1   2       16.48      102.47     31.37 o
 -17   1   2       78.41       82.30     21.43 o
 -15   1   2      821.12      799.56     37.45 o
 -13   1   2     2124.87     1961.55     41.43 o
 -11   1   2      190.91      152.24     27.70 o
  -9   1   2      142.82      177.31     19.20 o
  -7   1   2      148.38      194.96     20.67 o
  -5   1   2     7349.01     8297.73    351.41 o
  -3   1   2        7.63       39.89     33.70 o
  -1   1   2        1.49       71.69     44.18 o
   1   1   2    13431.58    12888.98    274.58 o
   3   1   2     3178.07     3176.15    121.30 o
   5   1   2      123.01      272.88     47.07 o
   7   1   2       10.33       50.34     33.30 o
   9   1   2     1349.16     1401.49     65.35 o
  11   1   2       31.64       44.20     25.13 o
  13   1   2      553.73      563.79     44.80 o
  15   1   2      309.65      266.71     53.18 o
  17   1   2       40.37       -9.74     31.05 o
  19   1   2      127.16      141.09     79.32 o
 -22   2   2     2204.29     2304.76     88.75 o
 -20   2   2     3693.49     3663.74    163.66 o
 -18   2   2     8984.83     8530.17    330.23 o
 -16   2   2     9413.65     9395.78    273.42 o
 -14   2   2    10768.60    10412.61    196.24 o
 -12   2   2    21516.36    20303.38   1508.27 o
 -10   2   2    34631.37    34895.22   3808.08 o
  -8   2   2    25659.90    25497.44   1230.84 o
  -6   2   2    24979.49    25076.32   1550.23 o
  -4   2   2    33103.33    33810.50   3418.91 o
  -2   2   2    49092.72    41669.61   1424.55 o
   0   2   2    32742.58    28186.76   1128.79 o
   2   2   2    24018.81    21440.52    749.64 o
   4   2   2    39712.20    35702.72    887.84 o
   6   2   2    36092.11    34864.45    808.59 o
   8   2   2    14838.50    15825.07    367.58 o
  10   2   2    13722.98    14843.96    758.80 o
  12   2   2    14003.02    15401.58    538.47 o
  14   2   2    11085.84    12053.71   2161.59 o
  16   2   2     5121.31     5091.43    236.28 o
  18   2   2     3647.71     3985.43     68.43 o
  20   2   2     2745.64     2618.71     54.55 o
 -21   3   2       42.41       36.56     24.50 o
 -19   3   2       14.72        4.63     34.63 o
 -17   3   2       45.36       38.91     21.42 o
 -15   3   2      446.48      457.29     18.00 o
 -13   3   2     1084.96     1014.51     23.29 o
 -11   3   2       52.14       54.00     16.41 o
  -9   3   2      132.97       85.90     21.52 o
  -7   3   2      218.36      116.31     18.84 o
  -5   3   2     2748.94     2742.64    198.61 o
  -3   3   2        0.52      -27.64     27.64 o
  -1   3   2       18.42       25.80     24.95 o
   1   3   2     3127.01     3125.93    260.74 o
   3   3   2      981.67      736.52     31.42 o
   5   3   2       72.52       53.25     21.20 o
   7   3   2        5.43       34.43     24.34 o
   9   3   2      673.45      673.59     26.12 o
  11   3   2       16.73       38.60     25.15 o
  13   3   2      355.99      271.20     99.66 o
  15   3   2      161.58      153.96     25.29 o
  17   3   2       24.75       -1.77     30.61 o
  19   3   2       84.83      107.76     25.77 o
 -20   4   2     1974.58     1882.63     74.83 o
 -18   4   2     4586.28     4552.50     32.17 o
 -16   4   2     4819.61     4822.37    128.75 o
 -14   4   2     5487.75     5385.20     96.42 o
 -12   4   2    10386.13    10557.52    399.34 o
 -10   4   2    15598.93    16343.29    762.35 o
  -8   4   2    13026.73    11974.46   1264.04 o
  -6   4   2    13027.39    11326.64   1476.37 o
  -4   4   2    16238.96    16457.18   1556.84 o
  -2   4   2    23393.39    20618.22    652.25 o
   0   4   2    15641.09    14309.85    449.50 o
   2   4   2    11491.53    11109.62    882.93 o
   4   4   2    18682.35    17210.94    835.14 o
   6   4   2    17357.63    16655.19    551.76 o
   8   4   2     7785.79     6617.43    926.13 o
  10   4   2     7219.18     6921.10   1535.86 o
  12   4   2     7092.96     6975.99    900.78 o
  14   4   2     5596.29     6163.50    279.51 o
  16   4   2     2758.01     2875.04    108.75 o
  18   4   2     1921.43     2154.13    144.70 o
 -19   5   2        7.86      -16.26     23.80 o
 -17   5   2       16.62       16.64     16.32 o
 -15   5   2      146.30      186.52     18.38 o
 -13   5   2      311.88      329.33     22.80 o
 -11   5   2       13.27       -4.34     21.22 o
  -9   5   2       66.83       74.72     14.81 o
  -7   5   2       52.09       70.95     38.39 o
  -5   5   2      565.80      485.69     69.57 o
  -3   5   2        2.09       10.29     15.33 o
  -1   5   2        3.26       18.96     22.91 o
   1   5   2      522.33      383.32    136.63 o
   3   5   2      181.50      156.06     30.32 o
   5   5   2        3.08      -12.14     15.77 o
   7   5   2        0.07       32.71     15.05 o
   9   5   2      167.82      169.95     31.66 o
  11   5   2        7.95       12.80     16.81 o
  13   5   2      132.75      157.88     23.83 o
  15   5   2       46.66       65.83     23.30 o
  17   5   2        7.99       24.42     32.03 o
 -18   6   2     1541.26     1484.48     61.64 o
 -16   6   2     1639.09     1754.00     23.21 o
 -14   6   2     1880.21     1911.02     69.82 o
 -12   6   2     3441.13     3452.93    151.43 o
 -10   6   2     4904.57     5031.68    187.95 o
  -8   6   2     4248.27     4252.41    247.57 o
  -6   6   2     4293.27     4423.54    259.75 o
  -4   6   2     5354.22     5775.49    306.91 o
  -2   6   2     7361.12     6678.44   1049.96 o
   0   6   2     5243.93     4076.37    636.44 o
   2   6   2     4058.93     3415.54   1055.10 o
   4   6   2     5865.93     5250.94    845.25 o
   6   6   2     5518.44     5581.54    732.01 o
   8   6   2     2754.27     2957.16    106.84 o
  10   6   2     2537.95     2594.01    123.91 o
  12   6   2     2412.24     2419.55     76.15 o
  14   6   2     1899.05     1920.41     78.20 o
 -15   7   2       33.22       31.21     17.29 o
 -13   7   2       52.48       37.49     21.77 o
 -11   7   2        2.64       22.85     18.65 o
  -9   7   2       23.10       37.52     16.44 o
  -7   7   2        3.00       -3.37     16.14 o
  -5   7   2       70.99      122.73     21.63 o
  -3   7   2        3.70       41.25     28.40 o
  -1   7   2        0.05        5.89     17.75 o
   1   7   2       54.29       67.61     27.04 o
   3   7   2       17.30       57.18     43.07 o
   5   7   2        0.91       32.74     30.59 o
   7   7   2        0.90       -1.75     33.70 o
   9   7   2       19.44       32.78     19.59 o
  11   7   2        3.46       47.30     23.00 o
  13   7   2       31.26       -3.79     28.35 o
 -12   8   2      803.41      772.69     25.30 o
 -10   8   2     1073.27     1169.17     50.64 o
  -8   8   2      976.35     1010.93     44.26 o
  -6   8   2     1023.59      991.34     57.79 o
  -4   8   2     1245.88     1303.90    106.80 o
  -2   8   2     1659.83     1710.17    142.42 o
   0   8   2     1239.58     1261.01     96.84 o
   2   8   2      983.40     1069.14     81.55 o
   4   8   2     1330.17     1370.02     30.30 o
   6   8   2     1248.84     1141.68     72.50 o
   8   8   2      681.96      710.03     29.05 o
  -5   9   2        4.13      -18.24     29.96 o
  -3   9   2        1.78       43.11     36.29 o
  -1   9   2        0.25       23.74     26.01 o
   1   9   2        1.03        6.99     45.18 o
   3   9   2        0.21       21.75     29.95 o
 -24   0   3     1821.46     1731.77     39.36 o
 -22   0   3     2511.62     2410.80     51.78 o
 -20   0   3     4551.31     4557.74     57.47 o
 -18   0   3    11578.58    10909.22     63.61 o
 -16   0   3    10749.59    10103.72     67.80 o
 -14   0   3    18301.12    17228.48    114.99 o
 -12   0   3    31139.24    32684.83    831.21 o
 -10   0   3    44577.32    44804.20    484.07 o
  -8   0   3    32920.18    34611.51    177.46 o
  -6   0   3    60264.70    69747.11   3880.96 o
  -4   0   3    89542.45   106025.09  11460.43 o
  -2   0   3    88660.11   114585.90   9045.52 o
   0   0   3    33223.23    42118.14    794.87 o
   2   0   3    39112.75    45623.25   3973.08 o
   4   0   3    48321.11    54365.22   3817.50 o
   6   0   3    26764.18    28827.77   1030.37 o
   8   0   3    14324.43    14555.81     86.47 o
  10   0   3    15316.54    16310.10    315.64 o
  12   0   3    12982.98    12814.96     75.47 o
  14   0   3     7047.64     6663.99    106.18 o
  16   0   3     3162.70     3438.19    201.17 o
  18   0   3     3145.32     3181.43     44.15 o
 -23   1   3       13.51      -23.52     42.73 o
 -21   1   3       90.20      104.13     38.16 o
 -19   1   3        0.72      -24.66     24.66 o
 -17   1   3      222.60      205.99     22.94 o
 -15   1   3       53.64       59.46     18.18 o
 -13   1   3       48.45       66.95     17.29 o
 -11   1   3      769.38      760.54     31.78 o
  -9   1   3     3424.04     4195.55    173.14 o
  -7   1   3      364.44      466.65     28.97 o
  -5   1   3        4.62       18.08     22.29 o
  -3   1   3     1290.22     1425.61     60.53 o
  -1   1   3      380.69      524.80     43.85 o
   1   1   3      126.22      123.32     32.56 o
   3   1   3       25.35       -2.19     31.90 o
   5   1   3      251.56      336.45     36.59 o
   7   1   3     1513.26     1392.50     80.60 o
   9   1   3      764.99      768.39     39.29 o
  11   1   3       37.56       53.24     25.02 o
  13   1   3       73.74       78.72     21.20 o
  15   1   3      433.20      402.39     23.84 o
  17   1   3        6.12       -2.58     23.14 o
  19   1   3      201.42      203.90     27.64 o
 -22   2   3     2049.61     1980.89     31.47 o
 -20   2   3     3676.96     3563.41    209.61 o
 -18   2   3     9117.05     8843.10    331.83 o
 -16   2   3     8413.69     8428.00    208.95 o
 -14   2   3    14240.08    14083.42   1974.85 o
 -12   2   3    24569.09    25375.36   1360.92 o
 -10   2   3    33623.04    35070.20   1554.69 o
  -8   2   3    25337.03    25550.68   1567.67 o
  -6   2   3    43550.89    43226.65   2693.10 o
  -4   2   3    59708.82    53481.88   2229.74 o
  -2   2   3    62059.31    54294.06   2788.46 o
   0   2   3    28028.13    26031.81    413.75 o
   2   2   3    29903.55    28553.36   1016.30 o
   4   2   3    36958.00    36535.05   1072.49 o
   6   2   3    21129.87    21192.28    536.52 o
   8   2   3    11089.26    11790.55    299.20 o
  10   2   3    12223.46    13712.00    619.61 o
  12   2   3    10474.11    11438.45    266.79 o
  14   2   3     5736.34     6420.39    324.60 o
  16   2   3     2633.32     2687.42    444.64 o
  18   2   3     2551.70     2633.28    102.96 o
 -23   3   3        8.88      -33.08     33.08 o
 -21   3   3       55.40       37.71     25.92 o
 -19   3   3        0.46       27.84     20.15 o
 -17   3   3      127.10       95.66     18.70 o
 -15   3   3       21.74        7.21     15.98 o
 -13   3   3       58.25       22.49     19.04 o
 -11   3   3      327.00      384.25     25.39 o
  -9   3   3     1482.50     1480.65     86.84 o
  -7   3   3      193.23      186.62     26.22 o
  -5   3   3        5.70       30.46     19.22 o
  -3   3   3      824.24      635.90     31.05 o
  -1   3   3      245.15      167.30     22.42 o
   1   3   3      149.89      120.72     23.64 o
   3   3   3        0.79      -14.68     20.99 o
   5   3   3       90.38      135.31     22.29 o
   7   3   3      621.74      667.65     24.83 o
   9   3   3      330.20      403.15     33.15 o
  11   3   3       27.99       18.26     24.97 o
  13   3   3       34.64        4.36     24.51 o
  15   3   3      240.50      162.44     62.21 o
  17   3   3        1.34        6.44     32.63 o
 -20   4   3     1966.50     1860.18     85.44 o
 -18   4   3     4531.75     4670.21     81.29 o
 -16   4   3     4203.93     4187.37    196.16 o
 -14   4   3     6969.00     7415.80    275.20 o
 -12   4   3    11853.25    11321.80   1098.68 o
 -10   4   3    15284.29    15504.36   1541.34 o
  -8   4   3    12203.59    12334.36    998.14 o
  -6   4   3    18702.36    18693.01   1693.97 o
  -4   4   3    23766.88    23595.20   2474.98 o
  -2   4   3    25625.02    21396.34    459.59 o
   0   4   3    14113.25    12100.33    906.86 o
   2   4   3    14100.81    14052.54    669.76 o
   4   4   3    17431.28    16397.21    347.71 o
   6   4   3    10645.34    10262.32    365.43 o
   8   4   3     5677.46     5375.82    263.20 o
  10   4   3     6350.70     7325.79    295.69 o
  12   4   3     5483.89     5644.14    165.08 o
  14   4   3     3123.47     3295.18    741.09 o
  16   4   3     1512.87     1775.51    122.28 o
 -19   5   3        0.22        2.68     20.68 o
 -17   5   3       42.23       61.98     16.59 o
 -15   5   3        5.56       21.01     19.56 o
 -13   5   3       32.99       61.33     18.66 o
 -11   5   3      101.31       89.55     23.92 o
  -9   5   3      355.39      314.29     50.45 o
  -7   5   3       62.57       61.65     26.97 o
  -5   5   3        3.25       23.17     19.64 o
  -3   5   3      219.50      259.97     42.37 o
  -1   5   3       44.00       36.28     37.70 o
   1   5   3       38.68       24.35     22.62 o
   3   5   3        1.75      -18.51     19.70 o
   5   5   3       25.61       35.99     17.94 o
   7   5   3      139.81      103.88     20.65 o
   9   5   3       78.26      100.92     25.35 o
  11   5   3       19.13       27.08     20.95 o
  13   5   3        6.46       30.88     22.40 o
  15   5   3       73.88       55.91     23.83 o
 -18   6   3     1476.31     1422.85     23.88 o
 -16   6   3     1408.91     1438.18     35.46 o
 -14   6   3     2288.37     2354.38     54.15 o
 -12   6   3     3700.31     4015.19    121.36 o
 -10   6   3     4572.13     5004.45    214.26 o
  -8   6   3     3939.75     4029.75    603.59 o
  -6   6   3     5530.31     5607.39   1294.30 o
  -4   6   3     6889.62     6835.48   1604.69 o
  -2   6   3     7419.54     7485.25   1243.36 o
   0   6   3     4404.28     3287.04   1009.06 o
   2   6   3     4470.82     3856.24   1202.88 o
   4   6   3     5536.15     5465.22   1352.50 o
   6   6   3     3622.81     3650.21    789.62 o
   8   6   3     2056.87     2122.55    459.25 o
  10   6   3     2227.85     2252.40    273.53 o
  12   6   3     1905.47     1723.22     25.73 o
  14   6   3     1157.05     1122.64     52.69 o
 -15   7   3        0.59       31.68     19.72 o
 -13   7   3       10.85        1.07     30.63 o
 -11   7   3       21.45      -11.54     33.29 o
  -9   7   3       59.67       33.38     49.60 o
  -7   7   3       13.22      -13.65     19.45 o
  -5   7   3        0.90       33.07     42.21 o
  -3   7   3       37.87       55.87     14.69 o
  -1   7   3        3.26      -12.35     14.93 o
   1   7   3        2.30       10.57     28.97 o
   3   7   3        2.54       47.04     27.22 o
   5   7   3        5.26       13.22     18.36 o
   7   7   3       14.61       11.22     22.41 o
   9   7   3        8.16       61.77     45.62 o
  11   7   3        8.45       -8.36     24.47 o
 -12   8   3      812.41      893.99     72.04 o
 -10   8   3      947.59      953.94     23.57 o
  -8   8   3      889.35      948.88     38.08 o
  -6   8   3     1184.46     1144.50    101.44 o
  -4   8   3     1420.43     1658.29     72.91 o
  -2   8   3     1553.04     1766.52     93.70 o
   0   8   3      994.46     1003.60     66.56 o
   2   8   3     1007.48      984.53     75.48 o
   4   8   3     1243.06     1262.50    155.09 o
   6   8   3      863.45      917.23     89.02 o
   8   8   3      516.81      404.54     50.59 o
  -3   9   3        5.20       51.33     32.21 o
  -1   9   3        0.07       12.96     23.87 o
 -24   0   4     1470.04     1563.85     50.44 o
 -22   0   4     2056.57     1914.06     49.24 o
 -20   0   4     3825.82     3600.49     52.08 o
 -18   0   4     6777.92     6647.81     51.19 o
 -16   0   4     6585.80     6528.83    108.90 o
 -14   0   4    10652.73    10585.71    114.86 o
 -12   0   4    23972.09    26160.97    226.09 o
 -10   0   4    26427.35    29225.95    500.53 o
  -8   0   4    31528.44    35372.87   1006.04 o
  -6   0   4    41667.25    50716.12   3526.09 o
  -4   0   4    64924.64    78651.67  10965.19 o
  -2   0   4    53725.36    65632.38   1270.36 o
   0   0   4    24863.27    25207.86    819.64 o
   2   0   4    55612.59    58620.34   3471.55 o
   4   0   4    50517.20    52530.25   3477.46 o
   6   0   4    23217.19    25423.62    940.87 o
   8   0   4    12427.63    13657.04    358.67 o
  10   0   4    18498.71    18754.55    192.47 o
  12   0   4     9852.75     9857.70     65.42 o
  14   0   4     3821.41     3706.94     48.04 o
  16   0   4     3303.71     3678.50     89.86 o
  18   0   4     2762.11     2675.86     54.18 o
 -23   1   4      285.68      327.35     85.23 o
 -21   1   4       77.55       68.64     29.25 o
 -19   1   4       26.94       35.99     25.28 o
 -17   1   4      137.11      133.89     33.02 o
 -15   1   4      534.37      499.17     20.43 o
 -13   1   4       77.24       54.82     15.32 o
 -11   1   4       59.50       62.85     16.39 o
  -9   1   4      389.67      321.41     26.43 o
  -7   1   4      412.48      408.01     21.91 o
  -5   1   4     1292.21     1469.27     74.86 o
  -3   1   4      212.41      304.78     43.87 o
  -1   1   4      624.86      760.65     48.26 o
   1   1   4      469.65      706.79     59.75 o
   3   1   4     1005.01     1104.06     91.53 o
   5   1   4       84.67       70.40     34.70 o
   7   1   4       61.53       87.05     31.52 o
   9   1   4       48.15       72.66     25.55 o
  11   1   4      207.27      257.38     26.38 o
  13   1   4       70.69       47.80     22.53 o
  15   1   4       39.20       44.53     18.95 o
  17   1   4       58.04       37.04     20.58 o
 -22   2   4     1687.26     1616.13     41.01 o
 -20   2   4     3102.04     2843.55    124.77 o
 -18   2   4     5486.96     5618.67    261.07 o
 -16   2   4     5358.93     5298.53    480.27 o
 -14   2   4     8511.10     8697.07    318.47 o
 -12   2   4    18531.21    19556.23    942.39 o
 -10   2   4    20063.68    21283.63   1089.77 o
  -8   2   4    23239.69    24422.64   1360.58 o
  -6   2   4    32661.07    33685.87   2415.61 o
  -4   2   4    48363.63    45157.58   2490.48 o
  -2   2   4    38865.00    37002.88    746.84 o
   0   2   4    19973.39    18774.54    486.61 o
   2   2   4    40273.04    41080.10   1458.86 o
   4   2   4    37507.31    37921.34   1600.25 o
   6   2   4    18242.85    19194.30    800.58 o
   8   2   4    10003.24    11360.91    724.67 o
  10   2   4    14514.92    15487.16    665.03 o
  12   2   4     7924.65     8082.84    203.94 o
  14   2   4     3124.35     3143.47     63.23 o
  16   2   4     2671.25     3095.83    109.74 o
 -23   3   4      164.64      116.41     26.05 o
 -21   3   4       42.69       59.02     20.96 o
 -19   3   4       14.71        7.09     23.25 o
 -17   3   4       77.89       75.53     16.04 o
 -15   3   4      301.79      259.40     39.09 o
 -13   3   4       39.94       27.00     24.70 o
 -11   3   4       35.19       61.97     18.98 o
  -9   3   4      123.84      142.41     32.14 o
  -7   3   4      251.46      248.59     22.08 o
  -5   3   4      380.88      524.29     50.31 o
  -3   3   4      100.73       85.56     20.04 o
  -1   3   4      191.30      185.60     24.28 o
   1   3   4      211.17      176.76     25.20 o
   3   3   4      590.11      550.94     35.89 o
   5   3   4       42.23       50.76     23.46 o
   7   3   4       18.40       58.53     27.01 o
   9   3   4       29.73       13.52     35.75 o
  11   3   4      111.45      145.54     27.88 o
  13   3   4       40.14       24.14     26.89 o
  15   3   4       17.93       21.50     27.95 o
  17   3   4       38.63        7.21     29.47 o
 -22   4   4      937.10      867.76     50.29 o
 -20   4   4     1674.35     1663.16     55.43 o
 -18   4   4     2895.60     2883.58    108.36 o
 -16   4   4     2866.55     2972.27    384.68 o
 -14   4   4     4518.11     4473.00    523.52 o
 -12   4   4     8935.72     9233.76    279.94 o
 -10   4   4     9502.86    10175.61    579.10 o
  -8   4   4    10619.69    11032.20    897.67 o
  -6   4   4    15196.77    14713.89   1417.83 o
  -4   4   4    21060.66    17218.25    533.12 o
  -2   4   4    16985.69    14610.58    630.77 o
   0   4   4    10097.79     9425.58    428.74 o
   2   4   4    17498.76    17217.34    188.85 o
   4   4   4    17002.54    16976.64    600.97 o
   6   4   4     8796.97     8092.35    506.23 o
   8   4   4     5190.80     5264.16    366.76 o
  10   4   4     7191.92     8132.07    100.96 o
  12   4   4     4159.66     4528.41    230.97 o
  14   4   4     1732.90     1839.44    327.78 o
  16   4   4     1427.99       -1.05     32.48 o
 -19   5   4        4.30       25.65     20.63 o
 -17   5   4       20.04       95.18     24.65 o
 -15   5   4      100.74       89.71     28.15 o
 -13   5   4       15.39       32.59     27.23 o
 -11   5   4       14.14       17.16     13.92 o
  -9   5   4       30.35       52.41     23.51 o
  -7   5   4       87.61      114.50     22.29 o
  -5   5   4      114.31      213.45     24.54 o
  -3   5   4       23.11       35.80     34.26 o
  -1   5   4       24.36       37.97     79.93 o
   1   5   4       57.05       30.84     21.53 o
   3   5   4      152.01      153.54     28.43 o
   5   5   4       11.34       -7.36     21.15 o
   7   5   4        6.79       13.66     20.34 o
   9   5   4       11.86      -16.10     25.21 o
  11   5   4       34.06       33.54     32.71 o
  13   5   4       12.90       48.25     23.79 o
 -18   6   4     1009.93      991.39     51.90 o
 -16   6   4     1028.70     1143.81     36.25 o
 -14   6   4     1657.86     1865.19    115.12 o
 -12   6   4     2878.65     3081.16    526.67 o
 -10   6   4     3040.34     3230.05    487.11 o
  -8   6   4     3387.94     3132.37    674.03 o
  -6   6   4     4547.91     4428.37    487.07 o
  -4   6   4     6024.39     6223.72    673.62 o
  -2   6   4     5135.90     4862.52    120.38 o
   0   6   4     3314.89     2985.14    218.06 o
   2   6   4     5190.72     5298.88    455.35 o
   4   6   4     5238.93     5504.40    391.22 o
   6   6   4     2760.26     2718.69    102.75 o
   8   6   4     1788.23     1679.36    201.47 o
  10   6   4     2354.13     2304.53    509.67 o
  12   6   4     1457.94     1249.27    187.56 o
 -15   7   4       19.81       45.57     20.71 o
 -13   7   4        4.30       44.91     22.92 o
 -11   7   4        4.35        5.09     46.42 o
  -9   7   4        4.29       50.36     20.09 o
  -7   7   4       19.12       61.36     19.91 o
  -5   7   4       27.16       22.69     26.29 o
  -3   7   4        2.97       -3.34     16.07 o
  -1   7   4        1.84       -0.67     24.56 o
   1   7   4       12.21       30.22     47.31 o
   3   7   4       20.21       66.33     18.77 o
   5   7   4        1.88       34.86     29.45 o
   7   7   4        3.34      -16.85     25.96 o
   9   7   4        3.49       27.26     38.42 o
 -10   8   4      669.82      682.81     36.58 o
  -8   8   4      766.69      785.11     59.70 o
  -6   8   4      979.53      925.40    101.17 o
  -4   8   4     1226.17     1204.51     97.58 o
  -2   8   4     1101.80      956.62    148.26 o
   0   8   4      758.29      783.48    163.79 o
   2   8   4     1077.96      959.60    179.48 o
   4   8   4     1123.97     1041.51     91.61 o
 -24   0   5     1415.63     1277.09     49.39 o
 -22   0   5     1838.22     1605.75     46.70 o
 -20   0   5     3561.80     3131.97    359.64 o
 -18   0   5     4425.71     4300.69     82.49 o
 -16   0   5     5105.98     5286.25     52.60 o
 -14   0   5    10776.17    10749.96    169.54 o
 -12   0   5    12662.18    13754.84    129.48 o
 -10   0   5    11306.78    13530.48    510.76 o
  -8   0   5    12363.12    14167.16    938.73 o
  -6   0   5    22200.30    25374.63   4859.77 o
  -4   0   5    26719.39    30083.79   3478.96 o
  -2   0   5    17374.79    19166.58    184.24 o
   0   0   5    21897.14    21977.88   1295.12 o
   2   0   5    29043.58    30199.14    924.11 o
   4   0   5    25140.93    25417.57   1274.17 o
   6   0   5     6624.07     7410.91    438.59 o
   8   0   5    14834.46    15818.99    148.24 o
  10   0   5    12432.63    12423.17    139.19 o
  12   0   5     6046.30     6273.13     54.07 o
  14   0   5     2828.75     2915.22     47.62 o
  16   0   5     3401.35     3415.39     65.75 o
 -23   1   5      147.97      199.02     52.83 o
 -21   1   5        3.79        2.89     21.30 o
 -19   1   5       61.05       73.43     16.20 o
 -17   1   5      373.09      372.65     17.48 o
 -15   1   5     1022.28      953.27     23.62 o
 -13   1   5      265.28      238.82     18.66 o
 -11   1   5      573.79      580.59     38.49 o
  -9   1   5     1762.20     1960.87     83.05 o
  -7   1   5      893.12      820.64     55.88 o
  -5   1   5       18.01       50.27     36.88 o
  -3   1   5     1640.23     1713.08     68.93 o
  -1   1   5      675.04      651.61     54.76 o
   1   1   5        7.95       74.73     39.60 o
   3   1   5       40.85      186.30     32.47 o
   5   1   5       26.73       34.36     40.14 o
   7   1   5      154.31      189.38     24.84 o
   9   1   5       38.86       86.12     45.86 o
  11   1   5        8.08       25.30     24.87 o
  13   1   5       13.49       55.16     19.29 o
  15   1   5       15.43       11.46     19.16 o
 -22   2   5     1506.06     1338.76     25.89 o
 -20   2   5     2886.63     2790.73    290.69 o
 -18   2   5     3573.30     3474.09    177.81 o
 -16   2   5     4145.64     4369.32    178.80 o
 -14   2   5     8512.08     8880.61    499.10 o
 -12   2   5    10195.20    10795.72    480.12 o
 -10   2   5     9353.46    10007.36    498.25 o
  -8   2   5    10018.26    10752.64    617.45 o
  -6   2   5    17282.04    18310.59   1352.66 o
  -4   2   5    20585.79    20209.02   1219.84 o
  -2   2   5    13307.03    13316.10    134.40 o
   0   2   5    17264.21    17693.90    447.17 o
   2   2   5    23050.00    23378.84    942.16 o
   4   2   5    19306.88    20984.81    738.02 o
   6   2   5     5446.56     6040.77    320.15 o
   8   2   5    11619.65    12579.07    560.75 o
  10   2   5     9831.31     9922.41    250.50 o
  12   2   5     4829.75     4951.64     48.54 o
  14   2   5     2303.10     2466.49     36.31 o
  16   2   5     2727.68     2490.29    107.01 o
 -21   3   5        2.65       31.77     25.74 o
 -19   3   5       35.66       37.73     18.25 o
 -17   3   5      202.97      205.65     21.69 o
 -15   3   5      548.94      552.42     28.29 o
 -13   3   5      131.61      163.17     23.99 o
 -11   3   5      330.74      324.88     53.76 o
  -9   3   5      954.13     1018.56     92.91 o
  -7   3   5      418.19      449.84     21.36 o
  -5   3   5       10.04       64.21     20.99 o
  -3   3   5      679.88      635.17     31.32 o
  -1   3   5      304.96      271.08     22.32 o
   1   3   5       14.50       54.28     35.78 o
   3   3   5       28.52       35.60     23.36 o
   5   3   5       12.76       21.35     21.36 o
   7   3   5       78.27      150.74     46.29 o
   9   3   5       22.11       99.58     24.18 o
  11   3   5        3.95      -13.23     55.43 o
  13   3   5        7.36       17.88     26.40 o
  15   3   5        9.30      -14.38     48.28 o
 -20   4   5     1550.93     1606.01     75.36 o
 -18   4   5     1916.63     1977.27    246.42 o
 -16   4   5     2249.43     2410.61    313.14 o
 -14   4   5     4387.71     4678.29    270.24 o
 -12   4   5     5302.39     5721.37    367.80 o
 -10   4   5     4935.17     5291.07    325.37 o
  -8   4   5     5466.23     5860.46    492.73 o
  -6   4   5     8624.10     8474.70    317.68 o
  -4   4   5     9977.10     9329.86    285.80 o
  -2   4   5     6671.23     6283.57    304.94 o
   0   4   5     8465.08     8106.17     93.78 o
   2   4   5    11329.09    10977.57    478.81 o
   4   4   5     9225.61     9800.75    437.01 o
   6   4   5     3014.02     3252.17     84.68 o
   8   4   5     5745.54     6401.98    106.30 o
  10   4   5     4993.13     5325.07    122.64 o
  12   4   5     2488.55     2776.82     61.65 o
  14   4   5     1245.88     1343.78     91.33 o
 -19   5   5       13.49      128.66     46.02 o
 -17   5   5       61.65       47.13     28.04 o
 -15   5   5      172.79      166.15     17.61 o
 -13   5   5       38.99       70.80     22.47 o
 -11   5   5       80.39       71.77     17.00 o
  -9   5   5      273.68      266.60     19.36 o
  -7   5   5      131.47      160.59     22.37 o
  -5   5   5        2.04      -23.15     42.60 o
  -3   5   5      177.49      216.13     24.43 o
  -1   5   5       81.91      100.53     21.96 o
   1   5   5        2.47       16.77     40.22 o
   3   5   5       10.69        0.73     20.82 o
   5   5   5        3.56       16.26     33.20 o
   7   5   5       24.76       61.56     23.38 o
   9   5   5        5.28        7.44     37.33 o
  11   5   5        0.76       -7.62     26.45 o
 -18   6   5      697.11      731.01     26.78 o
 -16   6   5      834.79      843.23     45.78 o
 -14   6   5     1549.13     1559.46    203.42 o
 -12   6   5     1833.34     1867.83    241.91 o
 -10   6   5     1692.99     1838.93     83.51 o
  -8   6   5     2057.07     2163.03    123.89 o
  -6   6   5     2936.55     3286.77    297.11 o
  -4   6   5     3276.84     3214.88     58.16 o
  -2   6   5     2351.96     2073.41     76.26 o
   0   6   5     2740.05     2559.00    152.37 o
   2   6   5     3622.26     3858.36    193.60 o
   4   6   5     2954.90     2895.19    110.60 o
   6   6   5     1131.33     1351.30     92.86 o
   8   6   5     1882.01     1923.10     66.06 o
  10   6   5     1688.95     1501.36    189.28 o
 -15   7   5       33.22       62.71     24.23 o
 -13   7   5        7.32       60.91     35.69 o
 -11   7   5        7.97       11.68     24.20 o
  -9   7   5       43.84       67.98     18.43 o
  -7   7   5       26.90       42.59     41.40 o
  -5   7   5        0.18       34.41     15.93 o
  -3   7   5       28.16      109.26     31.43 o
  -1   7   5       11.34       40.07     44.67 o
   1   7   5        0.06       73.16     30.91 o
   3   7   5        2.74       13.24     58.19 o
   5   7   5        0.29      -24.46     25.36 o
   7   7   5        6.08       47.08     39.53 o
 -10   8   5      407.64      344.99     45.43 o
  -8   8   5      535.11      526.51    115.92 o
  -6   8   5      695.05      777.30    183.11 o
  -4   8   5      748.62      660.88    176.84 o
  -2   8   5      576.50      576.49    144.14 o
   0   8   5      625.13      500.01    178.78 o
   2   8   5      807.58      619.50    205.93 o
 -20   0   6     3633.08     3287.82    137.77 o
 -18   0   6     3586.13     3510.03     42.35 o
 -16   0   6     7087.02     7286.47    144.73 o
 -14   0   6     9492.96    10528.76    262.98 o
 -12   0   6     9211.15    10206.41    309.05 o
 -10   0   6     7876.06     9232.28    351.97 o
  -8   0   6    19125.74    22703.26   1817.12 o
  -6   0   6    15200.47    16921.53   2678.25 o
  -4   0   6    12170.50    13237.06    894.70 o
  -2   0   6    10152.76    10986.58    153.48 o
   0   0   6    13567.22    13445.78   1058.73 o
   2   0   6    12640.25    12815.75    597.61 o
   4   0   6     5793.83     5732.50    158.49 o
   6   0   6     6329.94     6771.17     62.11 o
   8   0   6     8282.00     8485.04    104.09 o
  10   0   6     5309.25     4969.89    128.49 o
  12   0   6     1935.86     2114.22    101.25 o
  14   0   6     2244.63     2253.82     42.89 o
 -23   1   6       27.11       24.23     33.30 o
 -21   1   6        4.69       26.94     26.06 o
 -19   1   6       38.80       53.66     24.34 o
 -17   1   6      149.20      149.38     21.18 o
 -15   1   6      177.08      186.40     19.50 o
 -13   1   6       15.25       49.23     16.91 o
 -11   1   6       89.74       63.43     16.85 o
  -9   1   6     1078.69     1181.68     33.20 o
  -7   1   6      644.81      683.35     27.39 o
  -5   1   6      152.19      237.71     37.79 o
  -3   1   6     1659.58     1727.79     49.43 o
  -1   1   6     1127.12     1089.19     41.15 o
   1   1   6      106.02       62.69     40.40 o
   3   1   6      607.64      599.98     28.09 o
   5   1   6      292.56      280.61     25.81 o
   7   1   6      352.20      355.80     46.19 o
   9   1   6        6.67       16.84     31.26 o
  11   1   6      128.47       76.81     22.53 o
  13   1   6        7.55        7.62     19.27 o
 -22   2   6     1678.10     1505.59    156.59 o
 -20   2   6     2902.05     2789.50    136.01 o
 -18   2   6     2878.63     3112.87    123.65 o
 -16   2   6     5656.84     5985.61    234.25 o
 -14   2   6     7567.18     8037.60    295.74 o
 -12   2   6     7213.20     7689.22    332.25 o
 -10   2   6     6354.73     6941.21    283.49 o
  -8   2   6    14710.64    16036.55    885.48 o
  -6   2   6    11984.96    12757.77    961.79 o
  -4   2   6    10026.29    10151.04    368.62 o
  -2   2   6     8215.51     8382.56    177.12 o
   0   2   6    10719.56    11335.34    372.98 o
   2   2   6    10121.00    10339.19    437.76 o
   4   2   6     4719.42     5155.68    187.77 o
   6   2   6     5096.89     5540.94    262.68 o
   8   2   6     6719.26     6860.76     66.10 o
  10   2   6     4277.92     4294.50     38.01 o
  12   2   6     1599.95     1563.72     57.65 o
  14   2   6     1828.85     1810.69     76.83 o
 -21   3   6        3.76      -10.85     25.27 o
 -19   3   6       26.66       50.67     21.80 o
 -17   3   6       94.72       94.55     23.81 o
 -15   3   6      120.68      278.44     48.11 o
 -13   3   6        7.29       79.77     32.25 o
 -11   3   6       46.73       34.72     39.73 o
  -9   3   6      605.10      626.12     36.71 o
  -7   3   6      303.13      346.48     22.69 o
  -5   3   6       96.00      128.62     32.90 o
  -3   3   6      932.10      824.68     24.88 o
  -1   3   6      551.44      585.87     27.07 o
   1   3   6       52.83       -3.45     32.88 o
   3   3   6      312.38      353.04     24.38 o
   5   3   6      142.50      194.56     25.12 o
   7   3   6      186.76      196.02     29.41 o
   9   3   6        5.24       44.73     20.63 o
  11   3   6       64.62       78.57     23.47 o
  13   3   6        4.15       80.42     27.07 o
 -20   4   6     1496.61     1456.92    276.14 o
 -18   4   6     1510.66     1470.26    214.43 o
 -16   4   6     2871.60     2952.30    154.24 o
 -14   4   6     3881.13     4125.01    306.90 o
 -12   4   6     3645.46     4148.98    237.52 o
 -10   4   6     3379.02     3679.68    269.88 o
  -8   4   6     7141.16     7914.42    625.67 o
  -6   4   6     6057.76     6212.63    605.18 o
  -4   4   6     5251.18     4840.76    164.95 o
  -2   4   6     4371.45     4040.64     77.35 o
   0   4   6     5556.37     5561.11    213.94 o
   2   4   6     5295.44     5301.80    164.61 o
   4   4   6     2629.49     2843.51     99.78 o
   6   4   6     2708.05     3060.69     83.49 o
   8   4   6     3570.48     3575.04    141.26 o
  10   4   6     2260.62     2540.78     77.98 o
  12   4   6      906.39      868.73     42.00 o
 -19   5   6       12.68       17.98     21.19 o
 -17   5   6       36.06       25.09     17.54 o
 -15   5   6       49.11       83.86     20.13 o
 -13   5   6        1.61      -21.72     43.07 o
 -11   5   6       15.05       27.47     19.13 o
  -9   5   6      207.42      209.93     21.23 o
  -7   5   6       90.80      140.53     40.67 o
  -5   5   6       24.10       18.20     32.96 o
  -3   5   6      262.91      229.02     23.43 o
  -1   5   6      159.22      137.94     21.18 o
   1   5   6       15.65      -50.01     50.01 o
   3   5   6       90.03      131.99     22.47 o
   5   5   6       36.40       70.13     23.26 o
   7   5   6       50.40       69.43     28.99 o
   9   5   6        2.40       38.44     28.67 o
 -16   6   6      956.02      868.52    119.24 o
 -14   6   6     1322.52     1378.15    177.84 o
 -12   6   6     1247.54     1332.13     36.62 o
 -10   6   6     1221.48     1359.50     93.58 o
  -8   6   6     2362.57     2456.19    167.28 o
  -6   6   6     2058.54     2478.98    212.63 o
  -4   6   6     1784.82     1685.61     39.81 o
  -2   6   6     1583.56     1392.96     64.90 o
   0   6   6     1977.53     2032.90     83.60 o
   2   6   6     1875.23     1948.90     57.29 o
   4   6   6     1018.97     1157.51     27.56 o
   6   6   6      975.85      976.34     40.94 o
   8   6   6     1258.90     1252.09     98.70 o
 -13   7   6        0.55       11.63     20.85 o
 -11   7   6        2.57       14.60     29.73 o
  -9   7   6       45.31        5.95     24.72 o
  -7   7   6       18.05       25.19     24.37 o
  -5   7   6        2.44       21.49     53.17 o
  -3   7   6       40.04       39.96     55.28 o
  -1   7   6       27.18       86.98     33.51 o
   1   7   6        2.89       -2.27     25.39 o
   3   7   6       14.74       85.10     25.18 o
 -22   0   7     1446.37     1467.01     63.01 o
 -20   0   7     2173.26     2118.19     76.33 o
 -18   0   7     2406.30     2417.21     30.53 o
 -16   0   7     5338.44     5669.17    105.08 o
 -14   0   7     7198.77     8171.17    274.93 o
 -12   0   7     6496.86     7170.70    334.39 o
 -10   0   7    11135.70    12626.41    633.08 o
  -8   0   7    15421.14    16870.46   3142.51 o
  -6   0   7    10517.92    10770.96   1765.52 o
  -4   0   7     9115.87     9336.88    522.78 o
  -2   0   7    12019.65    11763.90    298.21 o
   0   0   7    12080.40    12223.73    433.73 o
   2   0   7     7287.96     7185.23    191.05 o
   4   0   7     5228.46     5160.03    270.15 o
   6   0   7     5300.68     5588.19    179.67 o
   8   0   7     4143.82     3994.76    134.32 o
  10   0   7     1907.43     1813.47     56.80 o
  12   0   7     1356.98     1287.74     83.89 o
 -23   1   7       29.73       32.92     23.95 o
 -21   1   7       60.75       45.12     25.80 o
 -19   1   7       68.59       52.65     19.93 o
 -17   1   7      105.26       96.99     16.18 o
 -15   1   7       15.27       35.06     31.65 o
 -13   1   7       18.78       20.37     18.36 o
 -11   1   7       30.48        1.89     27.75 o
  -9   1   7      574.81      637.37     39.58 o
  -7   1   7      168.80      275.99     55.54 o
  -5   1   7        6.25       51.78     30.96 o
  -3   1   7      154.99       70.67     43.70 o
  -1   1   7      116.73       65.28     26.77 o
   1   1   7        4.97      -11.64     25.32 o
   3   1   7      281.78      297.69     26.85 o
   5   1   7      341.71      407.33     25.17 o
   7   1   7        4.20        9.17     23.13 o
   9   1   7       64.32      112.77     37.78 o
  11   1   7       64.48       86.36     22.05 o
 -22   2   7     1165.23     1022.84     57.07 o
 -20   2   7     1759.49     1749.92     41.85 o
 -18   2   7     1942.98     2037.79     79.34 o
 -16   2   7     4229.62     4542.32    208.14 o
 -14   2   7     5684.77     6168.56    156.93 o
 -12   2   7     5106.68     5282.28    193.18 o
 -10   2   7     8776.66     9503.60    398.65 o
  -8   2   7    12088.53    12499.11    680.86 o
  -6   2   7     8159.82     8319.57    654.77 o
  -4   2   7     7200.13     6677.18    352.86 o
  -2   2   7     9455.19     9323.08    386.92 o
   0   2   7     9429.35     9859.52    334.60 o
   2   2   7     5897.05     6161.91    310.04 o
   4   2   7     4229.96     4431.17    139.03 o
   6   2   7     4264.73     4502.99    224.59 o
   8   2   7     3371.86     3458.65    117.78 o
  10   2   7     1575.46     1545.91     59.13 o
  12   2   7     1120.70     1093.60     30.19 o
 -21   3   7       40.03       60.10     29.12 o
 -19   3   7       47.38       57.23     21.76 o
 -17   3   7       67.69      100.77     32.17 o
 -15   3   7       13.86        0.44     36.44 o
 -13   3   7       13.30      -20.71     20.71 o
 -11   3   7       25.68       36.54     36.46 o
  -9   3   7      371.10      340.25     40.18 o
  -7   3   7       76.76      114.61     25.62 o
  -5   3   7        4.21        1.29     39.96 o
  -3   3   7      108.56      115.29     36.70 o
  -1   3   7       64.59       41.20     22.81 o
   1   3   7        3.44       23.37     25.25 o
   3   3   7      173.08      231.74     68.00 o
   5   3   7      182.03      184.14     24.39 o
   7   3   7        3.17       30.63     38.15 o
   9   3   7       35.10       85.49     27.74 o
  11   3   7       36.09       97.21     23.37 o
 -20   4   7      935.71      829.95    130.83 o
 -18   4   7     1043.73     1066.01     78.57 o
 -16   4   7     2150.97     2253.72     90.88 o
 -14   4   7     2844.99     3083.89    186.13 o
 -12   4   7     2555.25     2895.24    150.22 o
 -10   4   7     4321.49     4417.47    312.22 o
  -8   4   7     5868.08     6231.74    493.31 o
  -6   4   7     4013.66     3968.52    233.84 o
  -4   4   7     3668.99     3410.38    169.27 o
  -2   4   7     4739.67     4665.67    222.02 o
   0   4   7     4657.63     4786.19    125.66 o
   2   4   7     3099.75     3310.22     90.21 o
   4   4   7     2238.09     2435.92     52.48 o
   6   4   7     2260.44     2559.49     65.61 o
   8   4   7     1829.71     1998.01     35.05 o
 -17   5   7       30.23       51.80     25.36 o
 -15   5   7        9.48       92.92     33.01 o
 -13   5   7        6.76       57.07     22.83 o
 -11   5   7       14.63      -19.85     29.75 o
  -9   5   7      140.66       70.68     32.51 o
  -7   5   7       16.39      113.40     21.72 o
  -5   5   7        2.39       41.31     32.85 o
  -3   5   7       50.82      110.95     24.91 o
  -1   5   7       24.78       18.55     48.26 o
   1   5   7        1.53       52.79     30.39 o
   3   5   7       57.15      -18.84     32.18 o
   5   5   7       52.52      146.40     27.81 o
   7   5   7        1.93       37.80     32.30 o
 -16   6   7      726.96      -43.70     43.70 o
 -14   6   7      936.06      971.10     50.94 o
 -12   6   7      852.89      958.90    106.37 o
 -10   6   7     1393.41     1424.23    116.81 o
  -8   6   7     1851.14     2127.70    160.52 o
  -6   6   7     1323.93     1454.72    117.84 o
  -4   6   7     1263.13      995.82     44.12 o
  -2   6   7     1589.16     1439.45     70.79 o
   0   6   7     1535.10     1475.36     74.58 o
   2   6   7     1081.40     1136.19     30.15 o
   4   6   7      791.41      803.72     32.21 o
 -11   7   7        5.02       51.70     65.48 o
  -9   7   7       34.90       39.33     24.53 o
  -7   7   7        1.70      -16.30     20.50 o
  -5   7   7        0.93      110.98     50.10 o
  -3   7   7       15.05       64.55     69.29 o
  -1   7   7        6.44        3.18     28.87 o
 -22   0   8      811.67      668.69     58.07 o
 -20   0   8     1190.59     1146.59     39.94 o
 -18   0   8     1528.65     1492.74     32.27 o
 -16   0   8     2594.44     2791.44    133.85 o
 -14   0   8     3445.00     3742.31    165.75 o
 -12   0   8     3029.59     3465.48    195.36 o
 -10   0   8     5720.46     6089.79    587.05 o
  -8   0   8     5872.37     6280.40    866.78 o
  -6   0   8     6040.70     6634.60    951.87 o
  -4   0   8     6488.90     6633.68     63.08 o
  -2   0   8     8835.99     7622.54    246.20 o
   0   0   8     6277.38     6066.47     54.69 o
   2   0   8     4942.02     4361.40    272.91 o
   4   0   8     3605.34     3227.95     38.24 o
   6   0   8     3801.65     3817.67     45.60 o
   8   0   8     2729.33     2385.82    257.95 o
  10   0   8     1340.67     1307.33     55.82 o
 -21   1   8      224.28      192.55     26.30 o
 -19   1   8      228.36      251.31     24.62 o
 -17   1   8      201.41      213.71     19.76 o
 -15   1   8      229.95      176.41     18.09 o
 -13   1   8      310.30      302.75     22.08 o
 -11   1   8      333.19      384.10     38.10 o
  -9   1   8       84.78       85.43     22.92 o
  -7   1   8       29.55       -0.35     33.87 o
  -5   1   8      153.76      163.84     43.85 o
  -3   1   8      221.03      167.94     24.56 o
  -1   1   8        6.35       67.48     22.94 o
   1   1   8        9.10       51.91     37.59 o
   3   1   8       74.82      104.06     27.53 o
   5   1   8       16.45       44.17     34.09 o
   7   1   8        5.54       31.07     22.68 o
   9   1   8       24.44       77.89     20.41 o
 -20   2   8      979.03      984.24     28.05 o
 -18   2   8     1252.21     1245.54     53.96 o
 -16   2   8     2098.96     2140.26     60.17 o
 -14   2   8     2784.96     2897.95     72.99 o
 -12   2   8     2454.73     2664.86    109.63 o
 -10   2   8     4538.72     4730.56    240.23 o
  -8   2   8     4691.83     5026.93    295.53 o
  -6   2   8     4764.76     4882.29    424.77 o
  -4   2   8     5182.99     5162.73    159.55 o
  -2   2   8     6984.04     7099.22    408.59 o
   0   2   8     4961.26     4762.42    233.52 o
   2   2   8     3927.49     3747.66     97.48 o
   4   2   8     2898.40     2829.96     55.37 o
   6   2   8     3040.74     3092.38     40.93 o
   8   2   8     2196.49     1999.54     45.79 o
 -19   3   8      140.70      141.52     22.40 o
 -17   3   8      119.89      120.26     23.67 o
 -15   3   8      139.53      125.49     21.47 o
 -13   3   8      188.23      183.34     35.43 o
 -11   3   8      197.19      245.63     29.34 o
  -9   3   8       60.50       98.91     55.35 o
  -7   3   8       19.14       88.75     45.84 o
  -5   3   8      101.43      120.83     26.07 o
  -3   3   8      149.89      277.21     65.87 o
  -1   3   8        3.21      -42.36     57.53 o
   1   3   8        7.35      122.26     46.34 o
   3   3   8       49.95      118.54     24.12 o
   5   3   8        6.94       31.94     35.15 o
   7   3   8        4.22       -8.99     32.40 o
 -18   4   8      690.64      693.88     24.50 o
 -16   4   8     1117.59     1133.63     42.62 o
 -14   4   8     1463.41     1509.21    122.77 o
 -12   4   8     1328.89     1477.49     43.55 o
 -10   4   8     2351.43     2324.35    145.71 o
  -8   4   8     2420.20     2585.95    168.77 o
  -6   4   8     2397.91     2430.15     72.43 o
  -4   4   8     2669.76     2548.28     93.86 o
  -2   4   8     3454.87     3424.10     96.51 o
   0   4   8     2503.49     2636.65    110.54 o
   2   4   8     2019.09     1961.39     45.35 o
   4   4   8     1521.36     1512.72     36.40 o
   6   4   8     1577.18     1746.37     68.87 o
 -17   5   8       43.85       37.72     68.70 o
 -15   5   8       50.44       84.31     22.86 o
 -13   5   8       67.81      103.91     26.77 o
 -11   5   8       77.87       94.96     26.61 o
  -9   5   8       31.38       69.03     23.14 o
  -7   5   8        7.83       23.88     62.60 o
  -5   5   8       44.62      113.19     92.40 o
  -3   5   8       62.26      101.82     37.49 o
  -1   5   8        1.45       77.07     75.89 o
   1   5   8        5.09      112.33     32.77 o
   3   5   8       21.88       20.61     34.67 o
 -12   6   8      490.17      522.27     52.95 o
 -10   6   8      827.13      701.49     48.95 o
  -8   6   8      829.42      820.68     55.00 o
  -6   6   8      802.15      882.64    100.94 o
  -4   6   8      916.62      739.69     64.04 o
  -2   6   8     1108.98     1050.80     88.58 o
   0   6   8      837.30      827.17     48.65 o
 -20   0   9      876.48      807.64     43.05 o
 -18   0   9     1033.27      983.19     30.70 o
 -16   0   9     1277.71     1239.05     31.66 o
 -14   0   9     1681.09     1751.86    107.94 o
 -12   0   9     1708.77     1952.92    204.66 o
 -10   0   9     2551.38     2602.21    179.52 o
  -8   0   9     2766.76     2682.15    260.19 o
  -6   0   9     2379.10     2458.74    286.31 o
  -4   0   9     2892.42     2606.70     42.19 o
  -2   0   9     2626.02     2303.57    202.57 o
   0   0   9     2589.21     2310.04    175.11 o
   2   0   9     1958.55     1969.03     41.49 o
   4   0   9     1963.82     1762.92    182.14 o
   6   0   9     2216.40     2032.97     64.13 o
 -19   1   9      151.86      165.74     18.81 o
 -17   1   9       70.89      105.65     22.77 o
 -15   1   9      258.89      221.09     21.83 o
 -13   1   9      395.37      413.16     46.29 o
 -11   1   9      345.61      379.02     26.30 o
  -9   1   9      343.52      331.93     38.64 o
  -7   1   9      490.47      540.67    100.99 o
  -5   1   9      533.55      553.35     48.11 o
  -3   1   9      161.48      188.35     23.60 o
  -1   1   9       69.57      128.36     32.62 o
   1   1   9      255.09      344.96     59.62 o
   3   1   9       46.71       58.21     20.88 o
   5   1   9       35.76       63.01     56.27 o
   7   1   9       42.86       33.56     30.82 o
 -20   2   9      715.72      670.74     33.01 o
 -18   2   9      842.62      807.75     22.33 o
 -16   2   9     1046.04     1012.57     36.89 o
 -14   2   9     1374.79     1444.31     48.30 o
 -12   2   9     1409.92     1523.65     52.24 o
 -10   2   9     2086.15     2164.33     66.89 o
  -8   2   9     2246.86     2317.49    161.39 o
  -6   2   9     1950.19     1969.56    194.18 o
  -4   2   9     2338.04     2269.73     74.38 o
  -2   2   9     2145.50     2164.62    128.21 o
   0   2   9     2096.25     2040.20     81.15 o
   2   2   9     1598.22     1510.22     30.32 o
   4   2   9     1590.99     1556.06     70.10 o
   6   2   9     1777.30     1589.49     70.47 o
 -17   3   9       44.88       73.56     41.71 o
 -15   3   9      157.17      121.52     22.50 o
 -13   3   9      235.85      248.98     17.56 o
 -11   3   9      209.73      229.34     20.02 o
  -9   3   9      201.92      193.99     18.43 o
  -7   3   9      284.53      257.73     26.81 o
  -5   3   9      309.96      239.05     24.94 o
  -3   3   9       98.67      147.48     29.85 o
  -1   3   9       44.03       70.83     27.96 o
   1   3   9      153.16      193.68     36.79 o
   3   3   9       30.59       63.81     40.86 o
   5   3   9       22.61       13.97     23.42 o
 -16   4   9      581.51      537.39     28.78 o
 -14   4   9      756.56      848.74     30.48 o
 -12   4   9      790.42      839.71     40.29 o
 -10   4   9     1146.58     1209.96     37.21 o
  -8   4   9     1196.21     1267.22    100.54 o
  -6   4   9     1074.31     1033.94     72.64 o
  -4   4   9     1267.50     1271.74     30.13 o
  -2   4   9     1176.32     1161.33     33.34 o
   0   4   9     1121.02     1036.18     27.13 o
   2   4   9      873.59      902.01     44.62 o
 -13   5   9       84.89       45.51     25.25 o
 -11   5   9       79.51       68.71     38.26 o
  -9   5   9       70.82      120.28     26.50 o
  -7   5   9       93.53       97.67     98.65 o
  -5   5   9      110.99       79.87     63.72 o
  -3   5   9       39.89       63.92     27.52 o
  -1   5   9       17.49       32.32     33.14 o
 -18   0  10      750.88      681.56     49.81 o
 -16   0  10     1105.43     1001.49     78.90 o
 -14   0  10     1289.58     1253.56     69.61 o
 -12   0  10     1572.06     1626.18     99.22 o
 -10   0  10     1794.69     1643.60    143.62 o
  -8   0  10     1271.55     1128.60     65.40 o
  -6   0  10     1435.14     1408.49     43.33 o
  -4   0  10     1564.35     1668.37     42.70 o
  -2   0  10     1534.03     1357.85     49.02 o
   0   0  10     1071.41      876.34     54.55 o
   2   0  10      949.96      912.79     85.01 o
 -17   1  10       35.26       54.93     18.57 o
 -15   1  10      159.79      126.66     25.90 o
 -13   1  10      136.18      168.25     22.17 o
 -11   1  10      163.56      160.94     22.80 o
  -9   1  10      104.55       83.22     44.55 o
  -7   1  10      186.34      235.53     61.96 o
  -5   1  10      208.30      217.17     25.95 o
  -3   1  10      153.19      112.23     25.05 o
  -1   1  10      216.03      167.75     40.09 o
   1   1  10      190.22      178.99     20.18 o
   3   1  10       98.85       65.55     27.43 o
 -16   2  10      892.34      825.99     25.15 o
 -14   2  10     1036.85      960.34     52.45 o
 -12   2  10     1266.85     1308.86     69.40 o
 -10   2  10     1442.87     1476.72     66.01 o
  -8   2  10     1037.30     1028.27     75.83 o
  -6   2  10     1174.43     1160.25     61.46 o
  -4   2  10     1285.86     1216.15     31.71 o
  -2   2  10     1246.90     1088.34     43.66 o
   0   2  10      882.53      806.25     24.80 o
   2   2  10      779.48      815.86     40.07 o
 -15   3  10      103.32       98.74     23.50 o
 -13   3  10       87.16      101.33     24.77 o
 -11   3  10      104.97      169.19     37.08 o
  -9   3  10       66.60      111.19     50.96 o
  -7   3  10      114.84      119.94     26.06 o
  -5   3  10      131.52      155.48     60.75 o
  -3   3  10       95.29       92.81     40.98 o
  -1   3  10      126.34       93.38     27.30 o
   1   3  10      113.16       71.54     55.68 o
 -12   4  10      665.21      660.50     26.19 o
 -10   4  10      762.23      721.88     24.43 o
  -8   4  10      569.47      483.48     36.86 o
  -6   4  10      644.25      644.39     33.79 o
  -4   4  10      715.31      716.41     43.04 o
 -14   0  11      637.02      699.94     61.18 o
 -12   0  11      988.30      855.04     63.82 o
 -10   0  11      897.15      731.09     68.94 o
  -8   0  11      922.23      724.10    139.11 o
  -6   0  11     1170.21     1042.01    147.20 o
  -4   0  11     1294.22     1201.10     43.86 o
  -2   0  11      688.39      529.07     39.96 o
 -13   1  11       53.67      109.61     34.19 o
 -11   1  11       56.32       85.03     20.35 o
  -9   1  11       35.62       18.95     29.22 o
  -7   1  11       84.37       86.79     45.49 o
  -5   1  11      102.68       60.94     53.62 o
  -3   1  11       54.50       61.35     37.37 o
 -12   2  11      793.57      793.68     35.44 o
 -10   2  11      725.99      628.33     21.05 o
  -8   2  11      739.66      664.91     53.45 o
  -6   2  11      941.38      841.83     49.92 o
 
